# Supplementary material for: Synthesis and Characterization of Novel Wholly Aromatic Copolyesters Based on 4′-Hydroxybiphenyl-3-Carboxylic and 3-Hydroxybenzoic Acids
Source: Polymers (Basel). 2023 Apr 29;15(9):2133. doi: 10.3390/polym15092133 (PMC10180978; doi:10.3390/polym15092133)
Supplement: Supplementary file 1 [file polymers-15-02133-s001.zip]

Archive with 1 entries (1 files):
- polymers-2360206-supplementary.pdf
